# Supplementary material for: Persistence of adoptively transferred T cells with a kinetically engineered IL-2 receptor agonist
Source: Nat Commun. 2020 Jan 31;11:660. doi: 10.1038/s41467-019-12901-3 (PMC6994533; doi:10.1038/s41467-019-12901-3)
Supplement: Supplementary file 3 — Source Data [file 41467_2019_12901_MOESM3_ESM.xlsx]

## Sheet: Source Data
‘Source Data’
Persistence of Adoptively Transferred T cells with a Kinetically Engineered IL-2 Receptor Agonist
Parisi G. et al.,

## Sheet: Figure 1
b	Tumor Volume
	Days	ACT + Vehicle												ACT + IL-2												ACT + NKTR-214
	0	94.8	160.6	123.6	128.8	86.5	193.6	153.6	145.4	223.8	322.8	118.8	106	89.2	113.1	153.6	91.3	100.7	152.1	157.1	81.1	305.8	265.7	137.3	243.7	83.1	106	134.5	145.4	100.7	182.6	136.8	108	242.6	262.4	131.4	233.4
	2	181.8	207.1	154.4	378.9	143.7	215.6	180.9	184	521.7	436.4	395.7	359.9	67.5	141.5	273.8	213.2	101.3	227.8	193.6	339.6	316.4	334.6	212.5	469.8	78	215.8	205.8	213.2	99.7	229.4	218.1	155.6	111	307.2	187.3	296.2
	4	386	411.8	244.5	567	482.4	654.3	399.4	641.8	803.4	895.4	443.8	593	127	175.3	590	406.8	362.4	494.1	433.7	426.3	267.2	299.6	384.6	539	104.3	278.4	242.6	110.5	141.3	235.9	268.6	162.7	206.7	313.3	191.6	254.6
	7	934.6	530	291.7	618.5	469.8	652.5	298.1	353	1284.4	1068.6	774.4	694.9	82.5	146.9	235.7	169.9	104	419.8	257.9	292.5	430.3	416.3	262.8	653.1	99.2	176.4	190.4	276.8	180.3	238.5	185.1	272.3	398.8	303.2	143.7	207
	9	1822.5	645	606.9	1064.6	747.9	884.4	499.4	451.3	897	1525.9	1610.4	1108.8	136.5	366.5	415.4	233.5	101.9	420.2	238.2	263.6	387.1	780.5	316.8	581	89.4	124.7	185.7	218.5	164.8	268.3	286.9	263.8	158.4	272.7	137.7	319.4
	11	2171.9	710.8	768.4	2056.4	1032.2	2204.5	684.3	900.2	1923.8	1809.2	2316.8	932.4	117	349.6	568.5	248.8	121.8	480.1	254.1	543.7	341.2	916.2	331.6	411.8	82.5	190.4	446.7	164.2	81.5	225	240.1	215.6	166.5	324.8	161.8	347.7
	14													83.1	168.8	430.6	559.6	128.8	637.6	297.6	619.5	809	1051.3	418.2	607.7	75	96.2	168.8	150.3	104	246.5	182.6	116.1	211.7	341	213.8	185
	16													218.5	848.7	419.8	1333.6	222	1471.2	242.5	913	836.4	1255.9	423.8	859.1	59.9	191.1	232.7	181.5	128.8	292	312.1	200	236.3	324.6	120.9	165.5
	18													194.1	848.3	841	1179.7	185.7	2540.2	546	1090.8	1640.2	2130.2	705	1321.3	77.2	298.5	179.6	157.1	144.9	305.1	379.3	233.3	178.8	344.5	147.9	181.8
	21																									84.6	220.3	216.8	234.2	116.1	180.3	280.8	152.5	116.6	299.6	164.8	167.7
	23																									84.6	284.8	216.8	176.4	140.3	246.4	253.1	118.4	91.9	228.5	187.3	166.7
	25																									197.6	249.6	236.3	143.4	189	260.9	165.5	187.3	205.8	359.9	301.2	331.3
	28																									59.9	201.6	305.8	153.8	356.3	249.2	161.4	180.9	173.2	375.7	536.2	461.7
	30																									52.9	225	280.1	286.9	480.3	190.4	225.5	200.9	69.6	357.6	642	541
	32																									39.7	340.6	400	571.4	555	153.8	185	268.4	87.5	296.4	1206.6	663.1
	35																									46.6	652.6	578.3	1002.5	1084	201.1	234.4	272.3	108.9	218.1	2146.9	1453.4
	37
	42
	44
	49
	53
	63
	78
c	Tumor Growth Delay
	Days	ACT + vehicle	ACT + IL-2	ACT + NKTR-214
	9	1
	14	1
	14	1
	9	1
	11	1
	11	1
	14	1
	14	1
	11	1
	7	1
	9	1
	14	1
	32		1
	21		1
	21		1
	16		1
	30		1
	16		1
	23		1
	18		1
	18		1
	14		1
	21		1
	18		1
	78			0
	37			1
	42			1
	35			1
	35			1
	53			1
	78			0
	42			1
	63			1
	53			1
	32			1
	35			1

## Sheet: Figure 2
b	Quantitative imaging analysis of region of interest (ROI) of spleen (through day 23 after ACT of pmel-1 T cells expressing luciferase.
	Days	ACT + Vehicle					ACT + IL-2					ACT + NKTR-214
	0	0	0	0	0	0	0	0	0	0	0	0	0	0	0	0
	2	359000	416000	298000	367000	480000	547000	415000	2090000	377000	2470000	3990000	1740000	3460000	1120000	1520000
	5	0	0	0	0	0	0	0	467000	331000	2050000	16100000	8840000	19600000	9430000	10300000
	7	0	0	0	0	0	0	0	316000	0	1900000	5220000	2370000	4190000	1930000	2840000
	9	0	0	0	0	0	0	0	0	325000	724000	520000	355000	664000	244000	561000
	12	0	0	0	0	0	0	0	298000	342000	449000	3330000	3230000	3890000	1780000	3340000
	14	0	0	0	0	0	0	0	573000	0	464000	2180000	2570000	3050000	1950000	4160000
	16	0	0	0	0	0	0	0	0	0	0	1120000	481000	834000	337000	1030000
	19	0	0	0	0	0	0	0	0	0	447000	540000	432000	394000	302000	737000
	23	0	0	0	0	0	0	0	0	0	0	424000	244000	310000	255000	489000
c	Quantitative imaging analysis of region of interest (ROI) of tumor through day 23 after ACT of pmel-1 T cells expressing luciferase.
	Days	ACT + Vehicle					ACT + IL-2					ACT + NKTR-214
	0	0	0	0	0	0	0	0	0	0	0	0	0	0	0	0
	2	565000	620000	899000	403000	586000	940000	944000	471000	929000	1090000	1060000	423000	847000	379000	460000
	5	905000	998000	758000	1370000	1360000	1620000	2760000	2190000	1920000	2550000	6580000	7240000	8310000	3830000	4750000
	7	735000	688000	580000	553000	694000	823000	1360000	979000	1130000	1230000	4200000	2130000	2380000	971000	897000
	9	793000	462000	734000	754000	477000	504000	663000	890000	599000	693000	693000	582000	556000	290000	585000
	12	608000	312000	759000	852000	557000	816000	976000	872000	970000	718000	3600000	3060000	5150000	1980000	1490000
	14	596000	442000	592000	462000	410000	740000	978000	863000	881000	723000	8300000	4300000	5370000	3410000	2360000
	16	495000	297000	349000	221000	477000	698000	450000	740000	294000	319000	1450000	788000	2740000	353000	820000
	19	437000	271000	399000	215000	383000	541000	569000	386000	425000	555000	697000	462000	942000	273000	253000
	23	397000	482000	379000	282000	394000	860000	533000	399000	565000	438000	508000	329000	429000	254000	214000
e	Ex vivo analysis of T cell biodistribution in organs harvested at 24 hours post-injection of Zr-89 cDb.
		ACT+IL-2			ACT+NKTR-214
	Blood	8.255	7.996	7.078	1.016	0.884	0.991
	Tumor	15.147	15.301	53.463	15.643	7.662	8.594
	Ing Node	23.61	22.679	15.876	21.084	15.932	13.828
	Axi Node	9.199	22.59	10.917	30.036	20.671	20.16
	Instestine	5.44	4.955	4.942	3.525	3.402	3.545
	Stomach	0.986	0.716	1.222	2.999	1.618	3.573
	Spleen	23.291	28.592	27.116	188.04	62.943	149.539
	Liver	9.422	7.661	7.673	27.784	31.77	31.452
	Lungs	5.25	4.096	6.283	14.104	9.35	11.012
	Heart	3.042	5.026	6.946	2.892	6.294	4.956
	Thymus	42.668	52.423	27.863	4.333	2.032	5.768
	Muscle	0.805	0.8	0.8	1.145	0.501	0.369
	Bone	1.913	2.561	4.361	6.33	4.937	8.369
	Tail	2.024	12.912	8.437	3.466	2.716	3.528
	Carcass	2.396	1.676	1.759	1.948	1.556	1.713
	Kidney	136.043	112.739	113.898	89.056	61.229	67.145
g	Digital pathology quantification of IHC slides using HALO software showing the percentage of CD8 T cell expansion in the spleen at different time points.
		ACT+IL-2			ACT+NKTR-214
	Day 5	15.4	22.7	54	92.3	87.4	84.9
	Day 9	43.7	48.3		37.4	41
	Day 14	24.5	24.1	22.2	13.5	15.5	13.2

## Sheet: Figure 3
c	Cell frequencies calculated for the annotated clusters and displayed on a per-mouse basis in spleen.
		ACT+IL-2 D7			ACT+NKTR-214 D7			ACT+IL-2 D14			ACT+NKTR-214 D14
	My	23.84	24.2	25.28	30.66	37.08	29.04	27.08	24.42	36.62	52.86	32.74	39.52
	DC	3.46	2.5	1.1	1.92	1.38	1.26	0.58	0.56	0.42	0.6	1.54	1.08
	NK	8.98	5.54	5.28	2.3	2.08	1.32	4.5	4.5	4.24	4.84	8.06	6.06
	B	6	4.36	2.08	1.12	1.04	0.36	33.18	35.3	19.48	2.44	2.04	2.1
	T	46.64	48.4	46.92	31.28	29.92	33.68	17.26	19.9	22.88	28.74	37.92	35.48
d	Cell frequencies calculated for the annotated clusters and displayed on a per-mouse basis in tumor.
		ACT+IL-2 D7			ACT+NKTR-214 D7			ACT+IL-2 D14			ACT+NKTR-214 D14
	My	24.1	28.7	11.43	12.75	21.23	17.11	5.45	3.4	7.25	7.68	5.93	8.14
	DC	12.68	17.5	60.72	2.675	47.33	4.66	8.36	3.18	16.9	3.78	2.29	3.44
	NK	4.18	1.4	2.65	2.15	1.48	1.49	16.82	15.58	16.1	9.64	8.64	8.42
	B	0.23	0.16	0.26	0.08	0.1	0.03	0.85	1.6	2.115	1.32	1.02	1.56
	T	26.11	17.67	1.62	40.13	33.68	42.37	12.13	8.88	8.125	57.9	49.66	54.4

## Sheet: Figure 4
b	HALO software digital quantification of IHC slides showing the percentage of CD8 T cells infiltrating the tumor at different time points.
		ACT+IL-2			ACT+NKTR-214
	Day 5	24.5	18.2	28.2	27.4	40.7	32.9
	Day 12	0	4.2	8.5	38	38.1	34.3
	Day 14	0.6	10.9	16.3	36.7	32.3	43.5
e	Cell frequencies at day 7 and 14 after treatment calculated for the annotated T cell clusters and displayed on a per-mouse basis in spleen.
		ACT+IL-2 D7			ACT+IL-2 D14			ACT+NKTR-214 D7			ACT+NKTR-214 D14
	TCD8-Thy1.1	12.96	12.68	11.12	2.4	1.78	2.96	23.26	23.08	15.84	5.16	3.82	4.56
	TCD8-Thy1.2	24.26	17.84	8.48	6.08	7.98	6.14	19.16	14.66	11.14	13.1	8.7	9.16
	TCD4	2.2	7.6	17.96	4.78	5.42	6.16	5.02	7.1	7.32	6.02	4.98	5.26
	Tregs	40.6	33.52	19.04	8.7	9.58	10.92	19.86	22.16	8.62	11.72	8.16	8.4
f	Cell frequencies at day 7 and 14 after treatment calculated for the annotated T cell clusters and displayed on a per-mouse basis in tumor.
		ACT+IL-2 D7			ACT+IL-2 D14			ACT+NKTR-214 D7			ACT+NKTR-214 D14
	TCD8-Thy1.1	6.91	3.33	6.91	9.23	2.83	7.27	40.38	18.085	7.84	22.33	20.05	23.69
	TCD8-Thy1.2	8.94	3.33	5.83	21.28	28.3	31.84	19.25	12.64	4.34	33.21	38.64	33.51
	TCD4	13.82	3.33	2.84	19.26	28.3	19.55	0.94	3.41	1.96	5.47	9.38	5.45
	Tregs	6.91	0	1.33	9.24	12.26	15.65	2.82	2.42	0	4.97	6.69	2.97

## Sheet: Figure 5
c	Select T cell genes.
		ACT + IL-2			ACT + NKTR-214
	Prf1	2.08729	1.21431	1.31736	5.32372	5.72762	5.31487
	Ifng	1.70079	1.03309	1.2996	3.14266	3.05677	2.71506
	Gzma	2.94727	2.35544	2.29581	7.74176	8.16691	7.76409
	Gzmb	3.76058	2.6845	2.87855	7.81542	7.94242	7.93232
	Gzmc	1.61221	1.34358	1.90877	5.68729	6.45332	6.30291
	Sell (Cd62L)	1.27816	0.983751	0.866552	2.36463	2.81549	2.27041
	CD44	6.56628	6.29617	6.61698	6.40836	6.21118	6.38964
	il7r	2.33248	1.35918	1.72679	4.07969	4.52792	4.17903
	Eomes	0.876566	0.461214	0.484911	2.10353	2.28401	2.1242
	Tbx21	0.941332	0.708055	0.643764	3.36565	3.49759	2.6053
	Gata3	0.724738	0.601031	0.359409	2.1961	2.35428	1.69109
	Lef1	0.268434	0.176578	0.208517	1.8402	2.04047	1.57826
	Ctla4	1.06019	0.646531	0.556209	4.70757	4.77188	3.35987
	Pdcd1	2.03798	1.34449	1.17881	5.18676	4.90815	4.28119
	Havcr2	2.24034	1.78157	1.66785	3.96573	4.08881	3.79513
	Lag3	1.90246	1.61791	1.25284	4.22018	4.37468	3.34435
	Klrg1	0.744678	0.253384	0.316377	2.39067	2.77208	1.83208
	Tigit	1.54241	1.2102	1.02956	4.32131	4.17497	3.10424
	Cd28	0.861717	0.459537	0.484911	3.64817	3.72438	2.60003
e	Single-cell polyfunctionality
		Internal Donor	Cell Subset	Stimulation	Polyfunctionality	0 Analytes	1 Analytes	2 Analytes	3 Analytes	4 Analytes	5+ Analytes
	ACT+IL-2 spleen	RGD0005	CD8+	CD28 5u 48h; CD3 10u 48h	2.24	84.75	13	2.24	0	0
	ACT+NKTR-214 spleen	RGD0006	CD8+	CD28 5u 48h; CD3 10u 48h	3.64	86.73	9.64	2.36	1.09	0.18
	ACT+IL-2 tumor	RGD0007	CD8+	CD28 5u 48h; CD3 10u 48h	0.28	87.31	12.41	0.28	0	0
	ACT+NKTR-214 tumor	RGD0008	CD8+	CD28 5u 48h; CD3 10u 48h	3.08	92.12	4.79	2.57	0.51	0
	Polyfunctional strength index (PSI)
		Internal Donor	Cell Subset	Stimulation	PSI	Effector PSI	Chemoattractive PSI
	ACT+IL-2 spleen	RGD0005	CD8+	CD28 5u 48h; CD3 10u 48h	2.07	0.39	1.68
	ACT+NKTR-214 spleen	RGD0006	CD8+	CD28 5u 48h; CD3 10u 48h	44.52	18.14	26.37
	ACT+IL-2 tumor	RGD0007	CD8+	CD28 5u 48h; CD3 10u 48h	0.02	0.02	0
	ACT+NKTR-214 tumor	RGD0008	CD8+	CD28 5u 48h; CD3 10u 48h	25.92	5.8	20.12

## Sheet: Figure 6
	Increase in polyfunctional T and NK cells in PBMC of patients receiving NKTR-214.
CD4	Internal Donor	Donor Group	Stimulation	PSI	Effector PSI	Stimulatory PSI	Chemoattractive PSI	Regulatory PSI
Pt1	NEKD0001	C1D1	CD28 5u 24h; CD3 10u 24h	18.89	17.66	0.26	0.26	0.72
Pt1	NEKD0001	C1D8	CD28 5u 24h; CD3 10u 24h	5.62	4.55	0.23	0.13	0.71
Pt1	NEKD0001	C2D1	CD28 5u 24h; CD3 10u 24h	5.81	5.27	0.03	0.1	0.42
Pt2	NEKD0002	C1D1	CD28 5u 24h; CD3 10u 24h	5.65	5.53	0.07	0.01	0.04
Pt2	NEKD0002	C2D1	CD28 5u 24h; CD3 10u 24h	15.49	12.88	0.86	0	1.75
Pt3	NEKD0003	C1D1	CD28 5u 24h; CD3 10u 24h	9.64	8.63	0.44	0.3	0.27
Pt3	NEKD0003	C1D8	CD28 5u 24h; CD3 10u 24h	22.2	18.71	0.24	1.36	1.89
Pt3	NEKD0003	C2D8	CD28 5u 24h; CD3 10u 24h	85.72	63.85	17.16	2.43	2.29
Pt4	NEKD0004	C1D1	CD28 5u 24h; CD3 10u 24h	2.61	2.56	0	0	0.05
Pt4	NEKD0004	C1D8	CD28 5u 24h; CD3 10u 24h	225.41	181.97	29.79	3.59	10.07
Pt4	NEKD0004	C2D1	CD28 5u 24h; CD3 10u 24h	46	36.65	3.63	0.3	5.42
Pt4	NEKD0004	C2D8	CD28 5u 24h; CD3 10u 24h	31.31	27.49	0.5	0.13	3.19
Pt5	NEKD0005	C1D1	CD28 5u 24h; CD3 10u 24h	3.48	3.06	0.29	0.05	0.07
Pt5	NEKD0005	C1D8	CD28 5u 24h; CD3 10u 24h	81.76	75.54	2.23	0.77	3.22
Pt5	NEKD0005	C3D1	CD28 5u 24h; CD3 10u 24h	115.13	112.48	0.98	0	1.66
CD8	Internal Donor	Donor Group	Stimulation	PSI	Effector PSI	Stimulatory PSI	Chemoattractive PSI	Regulatory PSI
Pt1	NEKD0001	C1D1	CD28 5u 24h; CD3 10u 24h	232.58	193.48	1.41	20.48	17.21
Pt1	NEKD0001	C1D8	CD28 5u 24h; CD3 10u 24h	135.19	116.96	1.88	6.38	9.97
Pt1	NEKD0001	C2D1	CD28 5u 24h; CD3 10u 24h	144.48	116.77	0.25	13.38	14.09
Pt2	NEKD0002	C1D1	CD28 5u 24h; CD3 10u 24h	61.28	42.08	2.51	4.2	12.49
Pt2	NEKD0002	C2D1	CD28 5u 24h; CD3 10u 24h	90.72	51.78	20.83	2.28	15.83
Pt3	NEKD0003	C1D1	CD28 5u 24h; CD3 10u 24h	55.65	42.93	0.02	2.1	10.6
Pt3	NEKD0003	C1D8	CD28 5u 24h; CD3 10u 24h	79.79	60.14	0.93	5.47	13.26
Pt3	NEKD0003	C2D8	CD28 5u 24h; CD3 10u 24h	63.1	45.77	3.66	7.5	6.17
Pt4	NEKD0004	C1D1	CD28 5u 24h; CD3 10u 24h	66.73	61.37	1.05	0.34	3.97
Pt4	NEKD0004	C1D8	CD28 5u 24h; CD3 10u 24h	1056.44	740.48	203.58	50.15	62.23
Pt4	NEKD0004	C2D1	CD28 5u 24h; CD3 10u 24h	237.78	148.05	62.97	16.75	10.02
Pt4	NEKD0004	C2D8	CD28 5u 24h; CD3 10u 24h	453.75	219.57	178.17	14.9	41.12
Pt5	NEKD0005	C1D1	CD28 5u 24h; CD3 10u 24h	236.01	188.86	5.91	5.38	35.86
Pt5	NEKD0005	C1D8	CD28 5u 24h; CD3 10u 24h	265.34	241.45	2.21	3.68	17.99
Pt5	NEKD0005	C3D1	CD28 5u 24h; CD3 10u 24h	568.67	469.3	4.57	40.23	54.57
NK	Internal Donor	Donor Group	Stimulation	PSI	Effector PSI	Stimulatory PSI
Pt1	NEKD0001	C1D1	Ionomycin; PMA	0.52	0.45	0.07
Pt1	NEKD0001	C1D8	Ionomycin; PMA	0.96	0.86	0.1
Pt1	NEKD0001	C2D1	Ionomycin; PMA	4.28	3.09	1.19
Pt2	NEKD0002	C1D1	Ionomycin; PMA	0.17	0.1	0.07
Pt2	NEKD0002	C2D1	Ionomycin; PMA	0.32	0.26	0.06
Pt3	NEKD0003	C1D1	Ionomycin; PMA	0	0	0
Pt3	NEKD0003	C1D8	Ionomycin; PMA	0.2	0.12	0.08
Pt3	NEKD0003	C2D8	Ionomycin; PMA	2.93	2.6	0.33
Pt4	NEKD0004	C1D1	Ionomycin; PMA	0	0	0
Pt4	NEKD0004	C1D8	Ionomycin; PMA	0.29	0.29	0
Pt4	NEKD0004	C2D1	Ionomycin; PMA	2.44	2.16	0.28
Pt4	NEKD0004	C2D8	Ionomycin; PMA	0.24	0.16	0.08
Pt5	NEKD0005	C1D1	Ionomycin; PMA	0	0	0
Pt5	NEKD0005	C3D1	Ionomycin; PMA	3.21	1.41	1.8

## Sheet: Supplementary Figure 1
	Dose escalation of NKTR-214 in combination with ACT.
a
	Days	ACT+vehicle				ACT+NKTR-214 0.2mg/kg				ACT+NKTR-214 0.4mg/kg
	0	60	98.8	149.9	160.2	61.4	72.8	185.9	242.5	70.3	133.2	136.5	213.6
	2	135.8	337.6	362	254.6	63.5	166.5	377.6	256.6	123.6	211.7	257	337.7
	4	230	914.8	708.4	390.4	156.8	209.2	509	337.9	87.5	244.5	262.8	292.5
	6	376.2	1155.7	1515.9	742.6	122.3	284.6	417.9	277.3	164.8	254.9	341	373.5
	8	570.3	2150.4	1870.3	1915.3	301.8	800.6	935.2	360.5	334.6	548.9	658	502.3
	11	968.3			2015.9	259.2	1105.9	1433.4	538.2	344.6	851.2	751.7	494.9
	13	1402.6				983.2	2123.6	2004	622.7	334.6	585.2	751.7	534.3
	15	2250							797.8	514.6	1409	1248.1	629.4
b
	Days	ACT+vehicle								ACT+NKTR-214 0.4mg/kg								ACT+NKTR-214 0.6mg/kg
	0	97.6	161.8	119.4	112.1	142.9	127	129.8	176.6	111.6	164.3	129.6	151.6	136.9	173.4	273.8	131.4	95.8	143.7	135.8	134.5	154.9	186.5	141.1	210.7
	2	156.3	302.6	188.4	295.8	181.7	169.3	266.8	403.2	213.2	321	198.5	384.6	200	145.4	295.2	116	125.3	264.7	219	269.5	176.4	191.8	216.3	406.5
	4	314.3	403.1	387.1	556.7	416.6	354	459.4	658.9	202.6	239.1	198.2	491.7	184	213.6	226.5	114.5	157.1	241.9	268.6	259.6	148.8	254	236.3	416.6
	7	340.2	583.2	775.3	1016.5	895.4	733.2	831.7	2013.2	340.7	293.3	247.5	582.3	248.4	196.6	480	210.4	117	300.8	399.4	326.3	301.2	354	301.8	667.2
	9	653.2	782.4	1086.1	1807.1	2048.3	2174.2	1869.7		489.8	774.4	475.3	720.3	269.8	372.6	566.8	314.2	175.7	524.4	681.5	390	557.6	534.2	233.4	932.1
	12	1418.8	2268.1	2395.8						885.6	1703	633.9	1741.4	382.3	419	899.4	320.6	206.7	1785.2	733.2	936.4	1195.3	1811.3	700.1	1850.9
	14	2123.6								2272		1535.2		1161	948.8	1932.9	862.5	302.7		1741.8	1963.8	1436.5		1436.5
	16													1915.3	1869.7		1650.1	1335.1
c
	Days	ACT+vehicle							ACT+NKTR-214 0.4mg/kg							ACT+NKTR-214 1mg/kg
	0	61.2	98.3	135.2	84.3	81.9	78.4	64.5	94.8	92.5	122.4	89.2	94.1	68.8	65	90.4	126.9	82.5	74.4	78	75.4	134.5
	2	115.2	124.2	219.4	136.5	198.8	91.3	107.2	161.6	78	105.1	77.1	106.2	100.4	65	71.5	134.9	65	90.9	69.6	81.5	211.7
	4	173.2	320.3	423.8	214.2	215.5	139.2	147.9	220.3	100.7	137.5	78	156.3	94.1	75.4	58.8	210	65	91.3	66.8	132.6	223
	7	223	374.5	780.9	636.3	583.2	248.8	407.9	535.8	135.2	207.1	147.9	262.4	133.2	120.6	73.8	255.9	54.7	216.6	68.4	198.8	290.2
	9	310.3	555	1096.9	702.3	972	522.7	968.2	752.3	94.6	313.6	148.8	485	174.1	129	87.8	346.3	59.9	239.7	72.8	414.3	467.9
	11	719.1	1056.8	2191.9	1245.5	1713.9	865.2	2136.2	856.3	148	440.7	482.4	865.5	199.9	508.1	122.4	326.1	62.4	394.9	77.5	502.3	447.2
	14	2286.2	2188.8		2146.9		1940.7		1109.4	205.2	472.4	261.6	942.2	255.6	208.1	125.3	423.8	50.6	567	110.5	510	672.3
	16								1890	321.5	685.4	594.9	2059.5	448	318.3	78.4		56.4	578.7	94.1	814.1	1026.7
	18									730.1	869	950.4		705	746.4	89.2		123.6	1015.2	112.1	1906.1	1196
	21									567.8	1123.7	1231.4		845.6	867.9			105.6	2246.1	231.2		1525.9
	23									997.2	2007.7	1970.1			2048			294.4		447		2112
	25									2246.1								678		788.5
	28																	1613.1		2246.1
d	Days	ACT+vehicle				ACT+NKTR-214 0.6mg/kg				ACT+NKTR-214 0.8/kg
	0	48.6	47.4	76.3	111.6	57.6	65	50.4	62.5	57.6	63.8	44.5	95.6
	2	46.2	32	135	185.7	72.5	81.9	94.6	68.9	132.6	139.5	52.7	166.7
	5	148.8	62.5	249.2	629.4	107.6	143.4	142.2	90.8	270.7	164.8	78.7	273.8
	7	356.4	84.6	676	186.4	156.3	159	135	120.6	291.2	78.8	87.1	160.6
	9	588.1	251.9	1245.5	1000.7	161.8	221.8	109.8	175.1	199.8	123	57.6	136.8
	12	995.7	962.1	2171.8	2091.8	143.7	291.2	216.3	176.4	232.7	155.7	45.6	144.7
	14	1567.4	1658.9	2171.8	2091.8	166.5	302.6	207.4	148.8	190.4	99.1	78.7	139.3
	16	2253	1587.6	2171.8	2091.8	207.4	331.6	224.5	221.8	207.8	76.3	53.7	109.8
	19	2909.4	2745.5	2171.8	2091.8	264.7	405	275.2	242.5	231	92.7	93.3	105
	21					241.9	653.2	298.5	301.2	262.4	142.2	139.2	114.4
	23					300.8	744.2	368.3	557.6	289.1	111.4	157.2	136.5
	26					524.4	905.1	700.1	1195.3	336	126.5	357.6	96
	28					659	1015.2	1256.9	1436.5	396.1	140.3	331.6	144.2
	30					750.2	1337.7	1436.5	1436.5	459.6	146.1	469.8	373.2
	33					1022.5	1881.1			607	219.3	813.2	400
	35					1400.8				778.2	280.1	1294.3	513.4
e
	Days	ACT+ vehicle					ACT+NKTR-214 qdx3					ACT + NKTR-214 qdx4
	0	174.2	150.9	82.5	261.8		126.9	150.3	100.7	96		93.3	166.5	104.6	82.5
	2	256.3	308.4	127	390.2		141	177.2	87.7	143.6		127.8	180.3	118.3	95
	4	371.5	548.4	474	683.5		157.2	187.3	129.3	150.7		90.9	188.5	158.4	97.2
	7	622.3	665.3	890.6	943.2		181.2	204.3	114.1	260.3		150	194.3	194.1	104.8
	9	1424.2	1461.2	1352.6	1452.9		204	221.4	153.2	251.8		122.3	226.2	205.3	144
	11	1843.6	2109.5	2174.2	1623.2		265.3	253.1	104.1	203.6		124.5	284.3	245.8	197.2
	14						310.1	282.1	107	104.1		180.6	360.4	282.5	202.5
	16						325.4	290.4	131.8	188		280.3	495	250	231.6
	18						382	306.2	147.9	200.3		298.6	489.8	234.2	236.2
	21						401	180.6	105.1	141.5		305.8	257	294.4	228.6
	23						508.4	220.3	129.3	189.9		319.4	355.1	234.2	302.4
	25						612.3	340.6	178	257.4		490.3	523.4	302.7	408.5
	28						846.8	520.1	345.3	261.3		567.1	573.2	384.1	456.7
	30						1002.3	612.4	469.3	277.8		756.3	602.4	495.3	516.3
	32						1452.3	1269.9	544	384.5		831.7	782.3	603.2	572.3
	35						1705.4	2022.5	1073	422.5		1462.2	846.4	946.8	604.8
	37								1665.8	531.1		2033.8	1460.2	1984.6	842.9
	39								1911.3	1135.1			1952.1		1305.2
	41									1975.9					1955.3

## Sheet: Supplementary Figure 2
a	Changes in tumor volume of single mice over time
	Days	ACT + Vehicle												ACT + IL-2												ACT + NKTR-214
	0	94.8	160.6	123.6	128.8	86.5	193.6	153.6	145.4	223.8	322.8	118.8	106	89.2	113.1	153.6	91.3	100.7	152.1	157.1	81.1	305.8	265.7	137.3	243.7	83.1	106	134.5	145.4	100.7	182.6	136.8	108	242.6	262.4	131.4	233.4
	2	181.8	207.1	154.4	378.9	143.7	215.6	180.9	184	521.7	436.4	395.7	359.9	67.5	141.5	273.8	213.2	101.3	227.8	193.6	339.6	316.4	334.6	212.5	469.8	78	215.8	205.8	213.2	99.7	229.4	218.1	155.6	111	307.2	187.3	296.2
	4	386	411.8	244.5	567	482.4	654.3	399.4	641.8	803.4	895.4	443.8	593	127	175.3	590	406.8	362.4	494.1	433.7	426.3	267.2	299.6	384.6	539	104.3	278.4	242.6	110.5	141.3	235.9	268.6	162.7	206.7	313.3	191.6	254.6
	7	934.6	530	291.7	618.5	469.8	652.5	298.1	353	1284.4	1068.6	774.4	694.9	82.5	146.9	235.7	169.9	104	419.8	257.9	292.5	430.3	416.3	262.8	653.1	99.2	176.4	190.4	276.8	180.3	238.5	185.1	272.3	398.8	303.2	143.7	207
	9	1822.5	645	606.9	1064.6	747.9	884.4	499.4	451.3	897	1525.9	1610.4	1108.8	136.5	366.5	415.4	233.5	101.9	420.2	238.2	263.6	387.1	780.5	316.8	581	89.4	124.7	185.7	218.5	164.8	268.3	286.9	263.8	158.4	272.7	137.7	319.4
	11	2171.9	710.8	768.4	2056.4	1032.2	2204.5	684.3	900.2	1923.8	1809.2	2316.8	932.4	117	349.6	568.5	248.8	121.8	480.1	254.1	543.7	341.2	916.2	331.6	411.8	82.5	190.4	446.7	164.2	81.5	225	240.1	215.6	166.5	324.8	161.8	347.7
	14		1830.2	2022.1		1762.6		2056.4	2051.4				2078.2	83.1	168.8	430.6	559.6	128.8	637.6	297.6	619.5	809	1051.3	418.2	607.7	75	96.2	168.8	150.3	104	246.5	182.6	116.1	211.7	341	213.8	185
	16													218.5	848.7	419.8	1333.6	222	1471.2	242.5	913	836.4	1255.9	423.8	859.1	59.9	191.1	232.7	181.5	128.8	292	312.1	200	236.3	324.6	120.9	165.5
	18													194.1	848.3	841	1179.7	185.7	2540.2	546	1090.8	1640.2	2130.2	705	1321.3	77.2	298.5	179.6	157.1	144.9	305.1	379.3	233.3	178.8	344.5	147.9	181.8
	21													240.4	2568.4	1461.9	2137.1	309		563.6	2427.3	2629.9		1135.1	2384.7	84.6	220.3	216.8	234.2	116.1	180.3	280.8	152.5	116.6	299.6	164.8	167.7
	23													523.5		2417.8		373.2		1289.7				2371.8		84.6	284.8	216.8	176.4	140.3	246.4	253.1	118.4	91.9	228.5	187.3	166.7
	25													480.1				772.8								197.6	249.6	236.3	143.4	189	260.9	165.5	187.3	205.8	359.9	301.2	331.3
	28													710				995.7								59.9	201.6	305.8	153.8	356.3	249.2	161.4	180.9	173.2	375.7	536.2	461.7
	30													942.2				1235.4								52.9	225	280.1	286.9	480.3	190.4	225.5	200.9	69.6	357.6	642	541
	32													1083.4				2540.2								39.7	340.6	400	571.4	555	153.8	185	268.4	87.5	296.4	1206.6	663.1
	35													1923.8												46.6	652.6	578.3	1002.5	1084	201.1	234.4	272.3	108.9	218.1	2146.9	1453.4
	37																									37.9	1049.3	812.9	1693.8	1676.8	202.3	135.2	288.8	88.4	262.8
	42																									70.3		1330.6			182.6	209.2	1146.1	123	221.2
	44																									66.3					190.8	204.7	1986.9	112.7	294.4
	49																									63.8					622.4	310.4		158.8	742.6
	53																									31					1155.1	521.3		470	1203.1
	63																									76.3					1776.6	497.4		1753.9	2212.1
	78																									72.5						502.4

## Sheet: Supplementary Figure 3
a	Weight of single animals treated with ACT+vehicle, lL-2 or NKTR-214
		ACT + Vehicle												ACT + IL-2												ACT + NKTR-214
	0	21	20	22	22	21	22	19	22	22	22	22	23	21	22	20	22	22	19	22	22	22	20	22	22	22	22	20	21	21	21	21	22	22	22	22	21
	2	21	20	22	22	21	21	19	22	22	22	22	23	21	22	20	22	22	20	22	21	22	20	22	22	22	22	20	21	21	21	21	22	22	22	22	21
	4	21	21	22	22	21	21	20	22	22	22	22	23	21	22	21	22	21	20	22	21	22	20	22	22	22	22	20	21	21	21	20	22	22	22	22	21
	7	21	22	22	22	21	22	21	22	22	22	22	23	21	22	22	22	21	21	22	21	22	21	22	22	22	22	21	21	21	21	21	22	23	22	23	21
	9	22	22	23	22	21	22	22	22	22	22	22	22	21	22	22	23	21	21	21	22	23	20	22	22	22	22	21	21	22	22	22	22	24	22	23	22
	11	23	23	23	22	22	23	23	23	23	23	23	23	22	23	23	24	22	22	22	23	24	21	23	23	23	23	22	22	23	23	23	23	25	23	24	23
	14	25	25	25		24		24	23				24	24	25	25	26	24	23	24	25	26	23	25	25	25	25	24	23	25	25	25	25	26	25	26	25
	16													23	26	26	27	25	24	23	26	25	24	26	26	26	26	25	24	26	25	25	26	27	26	26	26
	18													24	26	27	28	26	25	24	27	26	25	27	27	27	27	26	24	27	26	26	27	27	27	27	27
	21													25	27	27	28	27		26	27	27		28	28	28	27	27	25	28	27	27	28	28	27	28	28
	23													26		28		28		28				29		29	28	28	26	28	28	28	29	27	28	29	29
	25													26				28								30	29	29	27	29	29	29	30	28	29	30	30
	28													27				29								31	30	31	28	28	29	30	31	29	29	31	31
	30													28				30								32	31	32	29	29	29	31	32	30	31	32	30
	32													30				30								33	32	33	30	31	30	32	33	31	30	32	31
	35																									33	33	34	31	32	31	33	34	32	31	34	32
	37																									33	34	35	32	33	32	34	36	33	30
	42																									34		37			34	35	37	34	33
	44																									36					34	36	38	35	32
	49																									36					35	36		36	33
	53																									37					36	37		38	34
	63																									37					37	38		39	35
	78																									38

[truncated: 5 more sheets: Supplementary Figure 4, Supplementary Figure 5, Supplementary Figure 7, Supplementary Figure 9, Supplementary Figure 10]
